# Supplementary material for: Intrapartum Risk Factors for Calf Morbidity and Mortality in Dairy Cattle: A Systematic Review (2000–2025)
Source: Vet Sci. 2026 Jun 2;13(6):547. doi: 10.3390/vetsci13060547 (PMC13308302; doi:10.3390/vetsci13060547)
Supplement: Supplementary file 1 [file vetsci-13-00547-s001.zip]

Archive with 1 entries (1 files):
- vetsci-4282154-supplementary.pdf
